# Supplementary material for: Analysis of Whole-Genome for Identification of Seven Penicillium Species with Significant Economic Value
Source: Int J Mol Sci. 2024 Jul 26;25(15):8172. doi: 10.3390/ijms25158172 (PMC11312406; doi:10.3390/ijms25158172)
Supplement: Supplementary file 1 [file ijms-25-08172-s001.zip]

Archive with 1 entries (1 files):
- ijms-3093882-supplementary.pdf
